# Supplementary material for: Proteomic biomarkers in mid-trimester amniotic fluid associated with adverse pregnancy outcomes in patients with systemic lupus erythematosus
Source: PLoS One. 2020 Jul 17;15(7):e0235838. doi: 10.1371/journal.pone.0235838 (PMC7367458; doi:10.1371/journal.pone.0235838)
Supplement: S1 Table — (XLSX) [file pone.0235838.s001.xlsx]

## Sheet: Supplementary_Table_S1
Supplementary Table S1. List of the differentially expressed proteins (DEPs) in discovery stage.
No.	Majority protein IDs	Protein names	Gene names	-Log10 (Student's T-test p-value) Group2 vs Group1	Log2(Fold-change) Group2 vs Group1
1	A0A024QZ34;K7ES70;P55083	Microfibril-associated glycoprotein 4	MFAP4	2.15236	-4.29609
2	A0A024R035;P02748	Complement component C9;Complement component C9a;Complement component C9b	C9	1.63886	0.753132
3	K7ERI9;A0A024R0T8;P02654;K7EKP1;K7EJI9;K7ELM9;K7EPF9	Apolipoprotein C-I;Truncated apolipoprotein C-I	APOC1	1.72376	4.77494
4	Q6P163;A0A024R0T9;A0A0S2Z3C2;K7ER74;P02655;V9GYJ8	Apolipoprotein C-II;Proapolipoprotein C-II	APOC2	1.33702	3.91637
5	A0A024R3E3;P02647;F8W696	Apolipoprotein A-I;Proapolipoprotein A-I;Truncated apolipoprotein A-I	APOA1	1.55119	1.20886
6	A0A024R462;B7ZLE5		FN1	2.06025	1.82483
7	E9PRU1;Q9H3D5;Q96TF5;B2RCM5;A0A024R5G1;O95967;Q6FH22;Q59GI8;H0YET5	EGF-containing fibulin-like extracellular matrix protein 2	EFEMP2	1.53992	2.31876
8	A0A024R889;A0A0D9SF54;A0A0D9SGF6;Q13813;B4DTV8;B4DGT1	Spectrin alpha chain, non-erythrocytic 1	SPTAN1	1.66758	3.39645
9	A0A0A0MSD0;Q4LDE5;Q5JB40;B3KV07	Sushi, von Willebrand factor type A, EGF and pentraxin domain-containing protein 1	SVEP1	1.69064	2.24254
10	A0A0B4J1R6;B3KSI4;B4E022;V9HWD9;Q53EM5;P29401;B3KPZ8;A0A0K0K1H9;B4DVU1;E9PFF2	Transketolase	TKT	1.32036	1.87151
11	A0A0F7T6Q1;Q96QS0		DAP3	1.34072	4.16132
12	A0A0K0K1J1;P01034	Cystatin-C	CST3	1.48279	1.29035
13	A0A0X9UWM4			1.59034	-2.30855
14	A0A120HG44			1.70121	5.68068
15	A0A140VK24;P04180;J3QSE5	Phosphatidylcholine-sterol acyltransferase	LCAT	1.50915	1.00994
16	A2NYU7			1.3946	3.68221
17	A3KPE2;B0YIW2;P02656	Apolipoprotein C-III	APOC3	1.53873	4.22665
18	A4D2P2;A4D2P1;A4D2P0;P63000;J3KSC4;J3QLK0;A0A024R9T5;B1AH77;B1AH78;B1AH80;A0A024R1P2;P60763;P15153	Ras-related C3 botulinum toxin substrate 1;Ras-related C3 botulinum toxin substrate 3;Ras-related C3 botulinum toxin substrate 2	RAC2	1.42372	-2.18613
19	G3XAM2;A8K3L0;E7ETH0;B4DRF2;P05156;A0A0U4BCF5	Complement factor I;Complement factor I heavy chain;Complement factor I light chain	CFI	2.4425	1.0104
20	B4DIT7;V9HWG3;P21980;B4DTN7	Protein-glutamine gamma-glutamyltransferase 2	TGM2	1.35851	0.984194
21	B4DJ06;O60279;H7C2K7	Sushi domain-containing protein 5	SUSD5	1.51235	1.70214
22	H7C248;Q53TY1;B9A025;P58215	Lysyl oxidase homolog 3	LOXL3	1.91677	-2.38962
23	D9IWP9;P02749;B4DPN0	Beta-2-glycoprotein 1	APOH	1.40173	1.10893
24	D9ZGG2;P04004	Vitronectin;Vitronectin V65 subunit;Vitronectin V10 subunit;Somatomedin-B	VTN	1.68348	0.732875
25	H6VRG2		KRT1	1.86389	-4.41615
26	M0R3C9;Q59FL3;Q9UM47	Neurogenic locus notch homolog protein 3;Notch 3 extracellular truncation;Notch 3 intracellular domain	NOTCH3	1.90238	1.0404
27	Q6FGP1;O95833	Chloride intracellular channel protein;Chloride intracellular channel protein 3	CLIC3	2.20148	-2.01255
28	P01594	Ig kappa chain V-I region AU		1.98854	-4.38055
29	P01621	Ig kappa chain V-III region NG9		2.96629	-2.5305
30	P01707	Ig lambda chain V-II region TRO		1.41715	-2.76912
31	V9HWF6;P02763	Alpha-1-acid glycoprotein;Alpha-1-acid glycoprotein 1	ORM1	1.80911	1.18848
32	P05120	Plasminogen activator inhibitor 2	SERPINB2	2.19439	-3.45486
33	P05160	Coagulation factor XIII B chain	F13B	2.01252	2.62524
34	P10645;G5E968;Q86T07	Chromogranin-A;Vasostatin-1;Vasostatin-2;EA-92;ES-43;Pancreastatin;SS-18;WA-8;WE-14;LF-19;Catestatin;AL-11;GV-19;GR-44;ER-37;GE-25;Serpinin-RRG;Serpinin;p-Glu serpinin precursor	CHGA	2.51601	3.10073
35	P10909;H0YC35;B4DW11;H0YLK8	Clusterin;Clusterin beta chain;Clusterin alpha chain;Clusterin	CLU	2.93875	-0.776144
36	Q5HY54;Q60FE6;Q60FE5;P21333;A6NDY9;A0A087WWY3;Q8TES4;Q96C61;Q6NXF2;B4DTD5	Filamin-A	FLNA	1.85676	2.29476
37	P27348;E9PG15;Q53RR5;Q53S41;B4DMT8	14-3-3 protein theta	YWHAQ	1.34917	-2.32215
38	V9HWH9;P31949;B2R5H0	Protein S100;Protein S100-A11;Protein S100-A11, N-terminally processed	S100A11	1.34616	-4.30705
39	Q05DB4;Q9Y5Z4;Q5THN1	Heme-binding protein 2	HEBP2	1.59624	2.96812
40	Q0ZCH1;Q0ZCJ3;Q0ZCH0			1.4736	-2.40114
41	Q15084	Protein disulfide-isomerase A6	PDIA6	1.39012	1.2897
42	Q9HD89	Resistin	RETN	1.47028	-2.67474
43	Q9Y279;H7C062	V-set and immunoglobulin domain-containing protein 4	VSIG4	2.23883	2.78532
44	Q9Y6N6	Laminin subunit gamma-3	LAMC3	1.54037	1.77539
