# Supplementary material for: Proteomic biomarkers in mid-trimester amniotic fluid associated with adverse pregnancy outcomes in patients with systemic lupus erythematosus
Source: PLoS One. 2020 Jul 17;15(7):e0235838. doi: 10.1371/journal.pone.0235838 (PMC7367458; doi:10.1371/journal.pone.0235838)
Supplement: S2 Table — (XLSX) [file pone.0235838.s002.xlsx]

## Sheet: Supplementary_Table_S2
Supplementary Table S2. List of the differentially expressed proteins (DEPs) in verification stage.
No.	PG.ProteinAccessions	PG.Genes	-Log Student's T-test p-value Group2 vs Group1	Log2(fold-change) Group2 vs Group1
1	A0A075B6H2;Q4LDE5	SVEP1	2.11929	0.543779
2	A0A075B6I0	IGLV8-61	1.6155	1.10952
3	A0A075B6I2	IGLV6-57	3.63635	0.780532
4	A0A075B6J0	IGLV1-40	1.4124	0.767827
5	A0A075B6J8	IGLV3-19	3.02857	0.777668
6	A0A075B6K4	IGLV3-10	1.53297	0.560326
7	A0A075B6K5	IGLV3-9	1.4653	0.472929
8	A0A075B6N7	IGHA2	3.54748	0.718686
9	A0A075B6R2	IGHV4-4	2.01691	0.446451
10	A0A087WTM7	APOB	1.43816	-0.403875
11	A0A087WTY6;A3KFI5;E5RFZ1;P41271;P41271-2	NBL1	1.60175	-0.469595
12	A0A087WUS7;P01880;P01880-2	IGHD	2.35639	-1.62109
13	A0A087WV47	IGHG1	1.69335	-0.465166
14	A0A087WYL9	IGKC	1.81139	-0.410459
15	A0A087WYR4	IGLL5	1.6186	0.718352
16	A0A087WZH7;P29966	MARCKS	2.83279	-0.586049
17	A0A087X0S5;P12109	COL6A1	1.30888	-0.357248
18	A0A087X130	IGKC		0.786609
19	A0A096LNZ9;A0A096LPJ4;P05161	ISG15	2.04545	1.06563
20	A2A2S1;H0Y7Z6;O95467	GNAS	2.29617	-0.957331
21	C9IZ46;F8WFD9;Q8N114;Q8N114-2	SHISA5	1.66678	-0.401499
22	C9JF17;P05090	APOD	1.55702	0.508802
23	D6RBV2;Q12907	LMAN2	1.58875	-0.288245
24	E7EX40;Q6WKZ4-2	RAB11FIP1	3.29188	-1.44892
25	E9PEK4;P07333	CSF1R	1.9928	-0.349125
26	G3V0E5;P02786	TFRC	1.56411	-0.608681
27	G3XAP6;P49747	COMP	1.7838	0.458137
28	I3L1Q6;J3QSE5;P04180	LCAT	1.8327	0.545228
29	J3QQR8;J3QQX6;J3QRQ1;J3QRT5;P13598	ICAM2	2.81515	0.602063
30	K7EMR1;P28799;P28799-2	GRN	1.44914	-0.737601
31	O14672	ADAM10	2.78219	-1.18269
32	O43184;O43184-2;O43184-3;O43184-4;Q5JRP2	ADAM12	1.60468	-0.419509
33	O43278;O43278-2	SPINT1	1.3315	-0.272182
34	O75882;O75882-2;O75882-3	ATRN	2.47109	-0.285178
35	P00450	CP	2.18248	-0.32083
36	P00995	SPINK1	1.77624	-0.958594
37	P01009	SERPINA1	2.59534	-0.537293
38	P01019	AGT	1.65925	-0.371098
39	P01024	C3	2.75298	-0.482496
40	P01034	CST3	1.87205	-0.357873
41	P01236;Q5I0G2	PRL	3.15266	1.02913
42	P01344;P01344-2;P01344-3	IGF2	2.75735	-1.55002
43	P01707		1.71517	1.00162
44	P01717		2.24855	0.569232
45	P01775		2.12765	-0.537299
46	P01776		3.95047	-0.667987
47	P01779		1.48587	0.713118
48	P01859	IGHG2	1.42177	-0.434468
49	P02647	APOA1	1.6094	-0.313188
50	P02671	FGA	4.19477	-0.886272
51	P02748	C9	1.57913	-0.364587
52	P02760	AMBP	2.79837	-0.706847
53	P02763	ORM1	1.63377	-0.566045
54	P02768	ALB	2.60195	-0.678598
55	P02774;P02774-3	GC	3.1677	-0.711129
56	P02787	TF	2.24092	-0.532528
57	P02794	FTH1	1.37959	0.674425
58	P04004	VTN	2.62989	-0.636413
59	P04208		1.39559	0.430765
60	P05121	SERPINE1	2.10761	0.394434
61	P05787;P05787-2	KRT8	1.9628	-0.333929
62	P06396	GSN	1.37297	-0.263931
63	P07355	ANXA2	1.32263	0.36231
64	P07686	HEXB	1.80591	-0.384506
65	P09382	LGALS1	1.41795	0.387188
66	P0C0L4	C4A	4.56548	-0.677925
67	P10451;P10451-4	SPP1	1.45971	-0.601678
68	P12111	COL6A3	1.97299	-0.422634
69	P15085	CPA1	1.43661	-0.935631
70	P18065	IGFBP2	1.61265	0.384238
71	P19652	ORM2	1.45684	-0.354503
72	P19827	ITIH1	1.55935	0.397299
73	P20774	OGN	1.78244	-0.469092
74	P20908	COL5A1	1.36789	-0.353936
75	P21333;P21333-2;Q5HY54;Q60FE5	FLNA	1.38933	0.661673
76	P21980	TGM2	1.64331	0.412883
77	P22792	CPN2	1.86263	0.327363
78	P25311	AZGP1	1.66754	-0.297939
79	P27930;P27930-2	IL1R2	2.61383	0.509536
80	P31949	S100A11	1.6733	0.400175
81	P33908	MAN1A1	1.99361	-0.307741
82	P35321	SPRR1A	2.00525	-0.978082
83	P35555	FBN1	1.65922	0.386858
84	P36955	SERPINF1	2.23361	-0.399921
85	P37173;P37173-2	TGFBR2	1.30407	-0.40417
86	P55058	PLTP	2.54922	-0.501104
87	P55268	LAMB2	1.53806	0.946408
88	P59665;P59666	DEFA1;DEFA3	2.07217	0.719629
89	P62258	YWHAE	1.31787	0.290724
90	P68104;Q05639;Q5VTE0	EEF1A1;EEF1A2;EEF1A1P5	1.93776	-0.761788
91	P80370	DLK1	2.44979	-0.425311
92	P80723	BASP1	2.2927	-0.358623
93	P80748		1.33464	-0.297975
94	P98160	HSPG2	3.95868	-0.661113
95	Q03167;Q03167-2	TGFBR3	3.47568	-0.555007
96	Q06830	PRDX1	1.65661	0.595638
97	Q10471	GALNT2	1.63991	-0.632487
98	Q13308;Q13308-2;Q13308-3;Q13308-5;Q13308-6	PTK7	2.43313	-0.415666
99	Q14118	DAG1	1.6137	-0.305665
100	Q14766	LTBP1	1.57271	-0.396952
101	Q15582	TGFBI	3.64085	-0.611896
102	Q16610;Q16610-4	ECM1	1.70449	0.331527
103	Q16651	PRSS8	2.45415	-0.301152
104	Q16706	MAN2A1	1.41633	-0.482373
105	Q53RD9;Q53RD9-2;Q53RD9-3;Q53RD9-4;Q8IY13	FBLN7	1.41732	-0.631859
106	Q6UWP8	SBSN	1.30503	-0.56601
107	Q7Z5L0	VMO1	2.0227	-0.781564
108	Q86SQ4;Q86SQ4-2;Q86SQ4-3;Q86SQ4-4	GPR126	1.92925	-1.40653
109	Q86X29;Q86X29-3;Q86X29-4;Q86X29-5;Q86X29-6;S4R3V8	LSR	1.35044	-0.445808
110	Q8IWU5;Q8IWU5-2	SULF2	2.92434	-1.85165
111	Q8NFZ8	CADM4	1.95345	-1.01503
112	Q96D15	RCN3	2.26952	-0.957384
113	Q96TA2;Q96TA2-2;Q96TA2-3	YME1L1	2.31154	-0.355136
114	Q9BU40-2;Q9BU40-4;Q9BU40-5	CHRDL1	3.17696	0.764476
115	Q9H2S6;Q9H2S6-3	TNMD	1.99952	-1.69552
116	Q9P278;Q9P278-2	FNIP2	1.90109	0.991248
117	Q9UBC9	SPRR3	1.61341	-0.319233
118	Q9UBG0	MRC2	1.30527	-0.297619
119	Q9UGM5	FETUB	1.45619	-0.383217
120	Q9UQ52	CNTN6	1.5579	-0.730887
121	Q9Y5Y7	LYVE1	5.54674	-0.44003
122	Q9Y624	F11R	1.92132	-0.387113
