# Supplementary material for: Proteomic biomarkers in mid-trimester amniotic fluid associated with adverse pregnancy outcomes in patients with systemic lupus erythematosus
Source: PLoS One. 2020 Jul 17;15(7):e0235838. doi: 10.1371/journal.pone.0235838 (PMC7367458; doi:10.1371/journal.pone.0235838)
Supplement: S3 Table — (XLSX) [file pone.0235838.s003.xlsx]

## Sheet: Supplementary_Table_S3
Supplementary Table S3. List of the differentially expressed proteins (DEPs) overlapped in both discovery and verification phases.
Proteins	Discovery (DDA)		Verification (DIA)		Expression pattern
	"-LOG10(p-value)"	log2(fold-change)	"-LOG10(p-value)"	log2(fold-change)
C9	1.63886	0.753132	1.57913	-0.364587	Different
APOA1	1.55119	1.20886	1.6094	-0.313188	Different
SVEP1	1.69064	2.24254	2.11929	0.543779	Same	Up-regulation in Group2
CST3	1.48279	1.29035	1.87205	-0.357873	Different
LCAT	1.50915	1.00994	1.8327	0.545228	Same	Up-regulation in Group2
TGM2	1.35851	0.984194	1.64331	0.412883	Same	Up-regulation in Group2
VTN	1.68348	0.732875	2.62989	-0.636413	Different
ORM1	1.80911	1.18848	1.63377	-0.566045	Different
FLNA	1.85676	2.29476	1.38933	0.661673	Same	Up-regulation in Group2
S100A11	1.34616	-4.30705	1.6733	0.400175	Different
